# Supplementary material for: The importance of vitamin d metabolism as a potential prophylactic, immunoregulatory and neuroprotective treatment for COVID-19
Source: J Transl Med. 2020 Aug 26;18:322. doi: 10.1186/s12967-020-02488-5 (PMC7447609; doi:10.1186/s12967-020-02488-5)
Supplement: Supplementary file 1 — Additional file 1: Table S1. Ongoing Clinical Trials as of July 2nd, 2020, of vitamin D in the Prevention and Treatment of COVID-19. [file 12967_2020_2488_MOESM1_ESM.xlsx]

## Sheet: Sheet1
Study	ID#	Title	Phase	Study type	Purpose	Study design	Start date	Primary Completion Date	Study Completion Date	Status	Description	Primary sponsor	Sample Size (n)	Control Group Intervention/Treatment	Experimental Group Intervention/Treatment	Duration until Outcome Measures	Location
1	NCT04335084	A Study of Hydroxychloroquine, Vitamin C, Vitamin D, and Zinc for the Prevention of COVID-19 Infection	2	Interventional	Prevention	Randomized double-blind, placebo-controlled clinical trial	2020-06-22	2021-06-01	2021-09-01	Recruiting	Determine whether treatment with hydroxychloroquine, Vitamin C, Vitamin D, and Zinc can prevent symptoms of COVID-19 in medical workers with higher risk of COVID-19 exposure	ProgenaBiome	600	Dietary Supplement: Vitamin C Dietary Supplement: Vitamin D Dietary Supplement: Zinc	Drug: Hydroxychloroquine Dietary Supplement: Vitamin C Dietary Supplement: Vitamin D Dietary Supplement: Zinc	12 weeks	Ventura, California, United States
2	NCT04334512	A Study of Quintuple Therapy to Treat COVID-19 Infection	2	Interventional	Treatment	Randomized double-blind, placebo-controlled clinical trial	2020-06-22	2021-06-01	2021-09-01	Recruiting	Test the efficacy of quintuple therapy (Hydroxychloroquine, Azithromycin, Vitamin C, Vitamin D, and Zinc) in the treatment of COVID-19 patients	ProgenaBiome	600	Placebo: Vitamin C, Vitamin D, and Zinc	Quintuple therapy: Hydroxychloroquine, Azithromycin, Vitamin C, Vitamin D, Zinc	12 weeks	Ventura, California, United States
3	NCT04411446	Cholecalciferol to Improve the Outcomes of COVID-19 Patients	4	Interventional	Treatment	Randomized double-blind placebo-controlled clinical trial	2020-06-15	2020-12-15	2020-12-28	Not yet recruiting	Test that high dose of vitamin D given orally to patients admitted to the hospital for COVID-19 will prevent the occurrence of respiratory derangement and other adverse clinical events.	Vitamin D Study Group	1265	5 placebo capsules orally given all at once with one dose	5 Vitamin D 100,000 IU capsules orally given all at once with one dose	One week/30 days	Florencio Varela, Buenos Aires, Argentina
4	NCT04344041	COvid-19 and Vitamin D Supplementation: a Multicenter Randomized Controlled Trial of High Dose Versus Standard Dose Vitamin D3 in High-risk COVID-19 Patients (CoVitTrial)	3	Interventional	Treatment	Multicenter randomized controlled, open labelled, clinical trial	2020-04-15	2020-07-01	2020-07-01	Recruiting	Test hypothesis that high-dose vitamin D supplementation will improve the prognosis of older patients diagnosed with COVID-19 compared to a standard dose of vitamin D.	University Hospital, Angers	260	Single oral dose of cholecalciferol 50,000 IU	Single oral dose of 400,000 IU cholecalciferol (2 vials of 200,000 IU cholecalciferol)	14 days/28 days	Angers, France
5	NCT04372017	Hydroxychloroquine as Post-Exposure Prophylaxis Against COVID-19 Infection	3	Interventional	Prevention	Randomized double-blind, placebo-controlled clinical trial	2020-05-14	2020-06-04	2021-06-04	Active, not recruiting	Determine the efficacy and safety of hydroxychloroquine in the prevention of COVID-19 infection versus a Vitamin D placebo	Sanford Health	1	Cohort A: healthcare worker (placebo) Cohort B: high-risk participant (placebo) Placebo: Vitamin D IU1600 on day 1 and IU 800 on days 2-5.	Cohort A: healthcare worker (hydroxychloroquine) Cohort B: high-risk participant (hydroxychloroqine) Hydroxychloroqine dose: 800mg on day 1 followed by 400mg on days 2-5.	When participant enrollment is complete	Sioux Falls, South Dakota, United States
6	NCT04351490	Impact of Zinc and Vitamin D3 Supplementation on the Survival of Aged Patients Infected With COVID-19	N/A	Interventional	Treatment	Randomized, controlled, open labelled clinical trial	2020-04-01	2020-07-01	2020-07-01	Not yet recruiting	Test hypothesis that supplementation with zinc + vitamin D reduces the inflammatory reaction which worsens ARDS and leads to the death of subjects infected with Covid-19	University Hospital, Lille	3140	Standard of Care	Dietary Supplement: Zinc gluconate Zinc gluconate capsule 15 mg x 2 per day during 2 months Dietary Supplement: 25-OH cholecalciferol 25-OH cholecalciferol drinkable solution 10 drops (2000 IU) per day during 2 months	Two months
7	NCT04395768	International ALLIANCE Study of Therapies to Prevent Progression of COVID-19	2	Interventional	Treatment	Multicenter randomized investigator-blinded controlled clinical trial	2020-05-25	2021-05-31	2021-12-31	Not yet recruiting	Test therapies to prevent progression of COVID-19 using Hydroxychloroquine, Azithromycin, Zinc, Vitamin D, Vitamin B12, all with or without Vitamin C	National Institute of Integrative Medicine, Australia	200	Hydroxychloroquine, Azithromycin, Zinc Citrate, Vitamin D3 (5000 IU PO daily for 14 days), Vitamin B12	Hydroxychloroquine, Azithromycin, Zinc Citrate, Vitamin D3 (5000 IU PO daily for 14 days), Vitamin B12, Vitamin C	15 days/45 days
8	NCT04386850	Oral 25-hydroxyvitamin D3 and COVID-19	2, 3	Interventional	Prevention, Treatment	Multicenter randomized double-blinded placebo-controlled clinical trial with parallel groups and allocation 1:1.	2020-04-14	2020-11-15	2021-03-15	Recruiting	Investigate the therapeutic efficacy of rapidly correcting vitamin D deficiency in adults with the use of 25-hydroxyvitamin D3 [25(OH)D3] for reducing the risk of acquiring the SARS-CoV-2 (COVID-19) viral infection and mitigating morbidity and mortality associated with this infection.	Tehran University of Medical Sciences	1500	Placebo given daily for 2 months for control treatment group and control prevention group	Drug: 25 mcg of 25(OH)D3 once daily at bedtime for 2 months for experimental treatment group and experimental prevention group	60 days
9	NCT04366908	Prevention and Treatment With Calcifediol of COVID-19 Induced Acute Respiratory Syndrome	2	Interventional	Prevention, Treatment	Randomized open-labelled controlled clinical trial	2020-04-28	2020-07-28	2020-08-28	Not yet recruiting	Test hypothesis that calcifediol (25-hydroxyvitamin D) in COVID-19 patients will reduce the development of SARS-CoV-2 and the worsening of the syndrome's various phases	Maimónides Biomedical Research Institute of Córdoba	1008	Standard of Care	Standard of Care + Calcifediol 2 capsules of 266 µg at the start then 1 capsule on days 3, 7, 14, 21, 28	28 days
10	NCT04400890	Randomized Proof-of-Concept Trial to Evaluate the Safety and Explore the Effectiveness of Resveratrol for COVID-19	2	Interventional	Treatment	Randomized double-blind placebo-controlled proof-of-concept trial	2020-06-01	2020-09-01	2020-11-01	Not yet recruiting	Compare effects of resveratrol to placebo to assess the safety of resveratrol and explore effectiveness.	Marvin McCreary, MD	200	Placebo for 15 days. Vitamin D3 100,000 IU on day 1	Resveratrol for 15 days. Vitamin D3 100,000 IU on day 1	21 days from postive COVID-19 test
11	NCT04363840	The LEAD COVID-19 Trial: Low-risk, Early Aspirin and Vitamin D to Reduce COVID-19 Hospitalizations	2	Interventional	Treatment	Multicenter randomized controlled, open labelled, clinical trial	2020-05-01	2020-12-01	2020-12-01	Not yet recruiting	Test the hypothesis that low-risk, early treatment with aspirin and vitamin D in COVID-19 can mitigate the prothrombotic state and reduce hospitalization rates.	Louisiana State University Health Sciences Center in New Orleans	1080	No intervention: Observation only	1st experimental group: Aspirin 81 mg to be taken orally once daily for 14 days. 2nd experimental group: Aspirin 81 mg to be taken orally once daily for 14 days + Vitamin D 50,000 IU to be taken orally once weekly for 2 weeks	2 weeks
12	NCT04385940	Vitamin D and COVID-19 Management	3	Interventional	Treatment	Randomized double-blind controlled clinical trial	2020-06-01	2020-08-01	2020-12-01	Not yet recruiting	Determine efficacy of Vit D in Covid-19 patients with daily low dose versus weekly high dose	University of Alberta	64	Dietary Supplement: Vitamin D3, 1000 IU	Dietary Supplement: Ddrops® products, 50,000 IU, Oral	3 weeks
13	NCT04334005	Vitamin D on Prevention and Treatment of COVID-19	N/A	Interventional	Treatment	Randomized Investigator-blinded controlled trial	2020-04-10	2020-06-30	2020-06-30	Not yet recruiting	Investigate whether the use of vitamin D as an immune modulator agent induces significant improvements of health status and outcomes in non-severe symptomatic patients infected with COVID-19 as well as preventing COVID-19 health deterioration.	Universidad de Granada	200	Standard of Care	Standard of Care + Dietary Supplement: Vitamin D 25,000 IU	10 weeks	Granada, Andalucia, Spain
14	NCT04449718	Vitamin D Supplementation in Patients With COVID-19	N/A	Interventional	Treatment	Randomized double-blind placebo-controlled clinical trial	2020-06-01	2020-11-30	2020-11-30	Recruiting	Determine Vitamin D supplementation and therapeutic effects in COVID-19 patients	University of Sao Paulo	200	Dietary Supplement: Placebo 200,000 IU	Dietary Supplement: Vitamin D, 200,000 IU	Hospitalization length	Sao Paulo, Brazil
15	NCT04407286	Vitamin D Testing and Treatment for COVID 19	1	Interventional	Treatment	Open label single group assignment trial	2020-05-19	2020-08-18	2021-05-18	Recruiting	Measure vitamin D levels in adults with COVID 19 and supplement partcipants with low levels of Vitamin D with Vitamin D to determine efficacy of vitamin D	Arizona State University	100	None	Dietary Supplement: Vitamin D3, oral Vitamin D3 capsules 10,000 IU for first two weeks for 18-69 year olds or 15,000 IU for 70+ year olds, After two weeks of taking vitamin D, if vitamin D levels are still below 30 ng/ml, continue same dosage for 3 more weeks. If vitamin D levels are 30-49 ng/ml, continue at dosage of 5000 IU/day. If vitamin D levels are 50+ ng/ml, stop supplementation.	Baseline and two weeks after vitamin D supplementation	Tempe, Arizona, United States
16	NCT04435119	Covid-19 and Vitamin D in Nursing-home	N/A	Observational		Retrospective cohort observational unicentric study	2020-03-15	2020-05-15	2020-05-15	Completed	Determine whether bolus vitamin D3 supplementation taken during or in the month before COVID-19 was effective in improving survival among frail elderly nursing-home residents infected with COVID-19 compared to those having received supplementation longer ago, and determine whether bolus vitamin D3 supplementation taken during or in the month before COVID-19 was effective in limiting the clinical …	University Hospital, Angers	96			March 2020 to 15 May 2020	Angers, France
17	NCT04394390	Do Vitamin D Levels Really Correlated With Disease Severity in COVID-19 Patients?	N/A	Observational		Prospective case-control observational study	2020-05-01	2020-06-15	2020-06-30	Enrolling by invitation	Investigate whether blood 25-hydroxy vitamin D (25(OH)D) levels were associated with COVID-19 severity	Bursa City Hospital	100			45 days	Bursa, Dogankoy, Turkey
18	NCT04407572	Evaluation of the Relationship Between Zinc Vitamin D and b12 Levels in the Covid-19 Positive Pregnant Women	N/A	Observational		Prospective case-control observational study	2020-04-20	2020-06-01	2020-06-14	Completed	Zinc d vitamin and b12 serum levels in covid-19 positive pregnant women will be compared in terms of patients' responses to computed tomography and treatment.	Kanuni Sultan Suleyman Training and Research Hospital	44			2 months	Istanbul, İ̇stanbul, Turkey
19	NCT04403932	Increased Risk of Severe Coronavirus Disease 2019 in Patients With Vitamin D Deficiency	N/A	Observational		Prospective cohort observational study	2020-04-17	2020-06-01	2020-07-01	Recruiting	Study the association of vitamin D deficiency with adverse clinical outcomes in patients infected with COVID-19	Hospital San Carlos, Madrid	500			45 days	Madrid, Spain
20	NCT04386044	Investigating the Role of Vitamin D in the Morbidity of COVID-19 Patients	N/A	Observational		Prospective observational study	2020-06-01	2020-12-31	2021-06-01	Not yet recruiting	Determine whether vitamin D levels affect outcomes in COVID-19 infection and whether vitamin D deficiency is associated with increased risk.	Tameside General Hospital	1000			1 year	Ashton-under-Lyne, Greater Manchester, United Kingdom
21	NCT04370808	VITACOV: Vitamin D Polymorphisms and Severity of COVID-19 Infection	N/A	Observational		Prospective case-only observational study	2020-06-01	2020-10-01	2021-03-01	Not yet recruiting	Investigate relationship between genetic variants in Vitamin D-related genes and COVID-19 prognosis to propose a personalized Vitamin D supplementation therapeutic in mild-to- severe COVID-19 patients (isolation room admission) and severe patients (ICU admission)	University of Lisbon	500			Baseline	Lisbon, Lisboa, Portugal
